# Supplementary material for: Identification and Functional Characterization of the FATP1 Gene from Mud Crab, Scylla paramamosain
Source: Animals (Basel). 2024 Oct 15;14(20):2969. doi: 10.3390/ani14202969 (PMC11506284; doi:10.3390/ani14202969)
Supplement: Supplementary file 1 [file animals-14-02969-s001.zip]

Archive with 1 entries (1 files):
- animals-3213456_supplementary file.pdf
